# Supplementary material for: The Electrochemical Actuation Performances of Nanoporous Ternary AlCoCu Alloy with a Unique Nanosheet Structure
Source: Materials (Basel). 2023 Oct 29;16(21):6942. doi: 10.3390/ma16216942 (PMC10648953; doi:10.3390/ma16216942)
Supplement: Supplementary file 1 [file materials-16-06942-s001.zip]

Archive with 1 entries (1 files):
- materials-2681788-supplementary.pdf
